# Supplementary material for: Characteristics of gliomas in patients with somatic IDH mosaicism
Source: Acta Neuropathol Commun. 2016 Mar 31;4:31. doi: 10.1186/s40478-016-0302-y (PMC4818526; doi:10.1186/s40478-016-0302-y)
Supplement: Additional file 1: Table S1. — The characteristics of those of the 32 previously published patients. (XLSX 15 kb) [file 40478_2016_302_MOESM1_ESM.xlsx]

## Sheet: Feuil1
		OD/MS	Age	Sex	Clinical presentation	Chondrosarcoma	Histology and WHO grade	IDH Mutation	1p19q co-deletion	ATRX loss of expression	TP53 expression	Multicentric	Location	Contrast enhancement	Other intracranial tumor	Surgery	CT	RT	Follow-up time	Death
Present series	Patient 1	OD	28	F	Seizures	No	OAII	IDH1 R132H	No	Yes	No	Yes (N=2), S	T (n=1), F (n=1)	Yes	No	Biopsy	Yes	Yes	2.5 years	No
	Patient 2	OD	26	M	Seizures	Yes (knee)	-	-	-	-	-	Yes (N=2) S	Fr (n=2)	No	Yes (pituitary adenoma)	No	No	No	0	No
	Patient 3	OD	30	F	Seizures	No	OII	IDH1 R132H	No	Yes	Yes	Yes (N=2) S	Fr (n=1), T (n=1)	No	No	Surgery (at diagnosis and at recurrence)	Yes	Yes	4 years	Yes
	Patient 4	OD	31	M	Seizures	No	GBM	IDH R132H	No	Yes	Yes	Yes (N=3), S	Fr (n=2), P (n=1)	Yes	No	Biopsy	Yes	No	9 months	Yes
	Patient 5	OD	31	F	Seizures	Yes (shoulder)	OAIII	IDH1 R132H	No	Yes	Yes	No	Fr	No	No	Surgery	Yes	Yes	1.5 years	No
Khan et al. 2013	1	OD	35	M	Seizures	No	AII	-	-	-	-	No	I	Yes	No	Surgery	-	-	1 year	No
Bathla et al. 2012	1	OD	16	M	Headaches	No	OAII	IDH1 R132H	-	-	-	Yes (N=4), S	Fr (n=3) I (n=1)	No	No	Biopsy	-	-	3 years	No
Pearce et al. 2012	1	OD	19	M	Focal deficit	Yes	AII, OAII	No IDH1 R132H	No	-	Yes	Yes (N=3), S	Fr (n=2) P (n=1)	No	No	Biopsy and surgery	No	Yes	9 months	No
Mitchell et al. 2011	1	OD	16	M	Seizures	-	OII	-	-	-		No	Gliomatosis	No	No	Surgery	Yes	Yes	1 year	No
Hori et al. 2010	1	OD	19	M	Focal deficit	No	AIII	-	-	-		No	Gliomatosis	No	No	Surgery	Yes	Yes	1 year	No
Ranger et al. 2009	1	OD	6	F	Intracranial hypertension	No	GBM	-	-	-	-	No	Thalamus	Yes	No	Biopsy	Yes	Yes	11 months	Yes
Walid et al. 2008	1	OD	14	M	Intracranial hypertension	-	AIII	-	-	-	-	No	B	Yes	No	Surgery	Yes	-	6 years	No
Koc et al. 2006	1	OD	28	F	Seizures	-	OAIII	-	-	-	-	No	Fr	Yes	No	Surgery (at diagnosis and at recurrence)	No	Yes	10 years	No
Mahafza 2004	1	OD	21	F	Focal deficit	No	AII	-	-	-	-	Yes (N=2), S.	Fr (n=1), B (n=1)	No	No	Biopsy (for both locations)	-	-	-	-
Simsek et al. 2002	1	OD	7	F	Seizures	-	AII	-	-	-	-	No	Fr	No	No	Surgery	No	Yes	3 years	No
Palacios et al. 2001	1	OD	20	M	Focal deficit	No	LGG	-	-	-	-	No	Fr	Yes	Skull base enchondroma	-	-	-	-	-
Van Nielen et al. 1999	1	OD	28	M	Focal deficit	No	AII	-	-	-	-	Yes (N=2), S.	T (n=1), B (n=1)	No	Clivus enchondroma	Biopsy	No	Yes	6 months	No
Balcer et al. 1999	1	OD	23	F	Focal deficit	No	-	-	-	-	-	No	B	No	No	No	No	Yes	-	-
Frappaz et al. 1999	1	OD	16	M	Intracranial hypertension	No	-	-	-	-	-	No	B	No	No	No	No	Yes	7 months	No
Hofman et al. 1998	1	OD	28	M	Focal deficit	No	AII	-	-	-	-	Yes (N=2), S.	T (n=1), B (n=1)	No	Skull base enchondroma	Biopsy	No	Yes	1 year	No
Chang et al. 1994	1 twin	OD	23	M	Seizures	No	AII	-	-	-	-	Yes (N=4), S.	Fr (n=2), T (n=1), O (n=1)	No	No	Biopsy	No	Yes	3 years	No
	2 twin	OD	25	M	Focal deficit	No	OII	-	-	-	-	No	Fr	No	Skull base enchondroma	Surgery	No	Yes	8 months	No
	3	OD	46	M	Seizures	No	OAII	-	-	-	-	No	Fr	No	No	Biopsy	No	Yes	4 months	No
Bendel et al. 1991	1	OD	29	F	Seizures	No	AIII	-	-	-	-	No	Fr	Yes	No	Biopsy	-	-	-	-
Mellon et al. 1988	1	OD	34	M	Seizures	No	AII	-	-	-	-	No	Fr	No	Petrous apex enchondroma	Surgery	-	-	-	-
Rawlings et al. 1987	1	OD	29	M	Intracranial hypertension	No	AIII	-	-	-	-	Yes (N=2), M.	Fr (n=1), B (n=1)	Yes	Skull base enchondroma	Surgery	No	Yes	14 months	No
Schwartz et al. 1987	1	OD	38	M	-	No	AII	-	-	-	-	No	T	-	No	-	-	-	5 years	Yes
Becker et al. 1979	1	OD	26	F	Seizures	No	OAII	-	-	-	-	No	Fr	-	No	Surgery	No	No	-	-
Present serie	Patient 6	MS	30	M	Focal deficit	No	OAII	IDH2 R172S	No	Yes	Yes	No	B	No	No	Biopsy	Yes	Yes	3 years	No
Moriya et al. 2014	1	MS	24	F	Intracranial hypertension	No	AIII	IDH2 R172S	-	-	Unknown but missense mutation	No	B	No	No	Surgery	Yes	Yes	7 years	Yes
Ruivo et al. 2009	1	MS	35	F	Focal deficit	No	-	-	-	-	-	No	B	No	Pituitary adenoma	No	No	No	2 years	No
Balcer et al. 1999	1	MS	31	M	Focal deficit	Yes (concomitant)	AII	-	-	-	-	Yes (N=3), S.	Fr (n=3)	No	Skullbase chondrosarc.	Biopsy	-	-	-	-
Jirarattanapochai et al. 1990	1	MS	28	F	-	-	AII	-	-	-	-	No	Fr	-	No	-	-	-	-	-
Patt et al. 1990	1	MS	24	M	Focal deficit	No	AOII	-	-	-	-	No	B	No	No	Biopsy	-	-	-	-
Sato et al. 1989	1	MS	17	M	Focal deficit	-	-	-	-	-	-	No	B	No	No	No	Yes	Yes	1 year	No
Goto et al. 1987	1	MS	24	M	Focal deficit	-	AII	-	-	-	-	No	Fr	No	Chondroma	Surgery	No	No	-	-
Schwartz et al. 1987	1	MS	29	M	-	Yes (scapula)	AII	-	-	-	-	No	Fr	-	No	-	-	-	4 years	Yes
Cremer et al. 1981	1	MS	39	M	-	Yes (hand)	AII	-	-	-	-	No	Fr	-	No	-	-	-	-	-
	Abbreviations: F: female, M: male, OD: Ollier disease, MS: Maffucci syndrome, AII/III: grade II/III astrocytoma, OAII/III: grade II/III oligo-astrocytoma, OII: grade II oligodendroglioma, GBM: glioblastoma, -: data not available, T: temporal, Fr: frontal, P: parietal, B: brainstem, S: synchronous, M: metachronous, CT: chemotherapy, RT: radiotherapy
